# Supplementary material for: How do SMA-linked mutations of SMN1 lead to structural/functional deficiency of the SMA protein?
Source: PLoS One. 2017 Jun 1;12(6):e0178519. doi: 10.1371/journal.pone.0178519 (PMC5453535; doi:10.1371/journal.pone.0178519)
Supplement: S3 File — This tcl script (S3 File) is used in VMD to split NMR ensembles. (TCL) [file pone.0178519.s003.tcl]

proc split_multi_frame_structure { whichmol workdir } {
  set allsel [atomselect $whichmol "all"]
  set numframes [molinfo $whichmol get numframes]

  for {set i 0} {$i < 33} {incr i} {
    $allsel frame $i
    set filename [format "%s/split%02d.pdb" $workdir $i] 
    file delete $filename
    $allsel writepdb $filename
    mol new $filename
  }
  $allsel delete
}
