# Supplementary material for: How do SMA-linked mutations of SMN1 lead to structural/functional deficiency of the SMA protein?
Source: PLoS One. 2017 Jun 1;12(6):e0178519. doi: 10.1371/journal.pone.0178519 (PMC5453535; doi:10.1371/journal.pone.0178519)
Supplement: S4 File — This supplementary file (S4_File.py) presents a python script for structure-based computational salt bridge analysis. The salt bridge analysis was conducted only for titrateable residues (Asp, Glu, Lys, Arg and His), 4.0 Å was used as the cutoff distance for the two oppositely charged groups. (PY) [file pone.0178519.s004.py]

import os
import math

def av(x,y):
    a=(x[0]+y[0])*0.5
    b=(x[1]+y[1])*0.5
    c=(x[2]+y[2])*0.5
    return [a,b,c]


def dis(x,y):
    return ((x[0]-y[0])**2+(x[1]-y[1])**2+(x[2]-y[2])**2)**0.5


def SBcount(coor1,coor2):
	temp=0
	coor=[]
	juli=[]
	for c1 in coor1:
		for c2 in coor2:
			if dis(c1,c2)<=4.0:
				temp+=1
				coor.append(c1)
				coor.append(c2)
				juli.append(float('%.2f'%(dis(c1,c2))))
	return [temp,coor,juli]

directory='.'

extension = ".pdb"
files = [file for file in sorted(os.listdir(directory)) if file.lower().endswith(extension)]

base=['HIS','ARG','LYS']
acid=['ASP','GLU']


Listbasic=[]
Listacidic=[]
for line in open(files[0]).readlines():
	if len(line.split())>2:
		if line.split()[3] in base:
			Listbasic.append(line.split()[3] + '_' + line.split()[4] + '_' + line.split()[5])
		elif line.split()[3] in acid:
			Listacidic.append(line.split()[3] + '_' + line.split()[4] + '_' + line.split()[5])


Listbasic,Listacidic=list(set(Listbasic)),list(set(Listacidic))
#print Listbasic,Listacidic


for a in Listacidic:
	for b in Listbasic:
		SBnum=0
		for f in files:
			acidCoor,baseCoor=[],[]
			for line in open(f).readlines():
				if len(line.split())>2 and 'ATOM' in line[:5]:
					if line.split()[3] + '_' + line.split()[4] + '_' + line.split()[5]==a:
						if ('ASP'==line.split()[3] and line.split()[2] in ['OD1','OD2']) or ('GLU'==line.split()[3] and line.split()[2] in ['OE1','OE2']):
							x1=float(line.split()[6])
							y1=float(line.split()[7])
							z1=float(line.split()[8])
							acidCoor.append([x1,y1,z1])
					elif line.split()[3] + '_' + line.split()[4] + '_' + line.split()[5]==b:
						if ('HIS'==line.split()[3] and line.split()[2] in ['ND1','NE2']) or ('ARG'==line.split()[3] and line.split()[2] in ['NH1','NH2']) or ('LYS'==line.split()[3] and line.split()[2] in ['NZ']):
							x1=float(line.split()[6])
							y1=float(line.split()[7])
							z1=float(line.split()[8])
							baseCoor.append([x1,y1,z1])

			SBnum=SBcount(acidCoor,baseCoor)
			if SBnum[0]>0:
				print a,b,f,acidCoor,baseCoor,'SBnum:', SBnum[0], 'Dis:',SBnum[2]
				print 'SB pairs consist of coor pairs as below: ', SBnum[1]
				for coor in SBnum[1]:
					for line in open(f).readlines():
						if len(line.split())>2 and 'ATOM' in line[:5]:
							x1=float(line.split()[6])
							y1=float(line.split()[7])
							z1=float(line.split()[8])
							if [x1,y1,z1] == coor:
								print line[:-1]
